# Supplementary material for: Scavenger with Protonated Phosphite Ions for Incredible Nanoscale ZrO2-Abrasive Dispersant Stability Enhancement and Related Tungsten-Film Surface Chemical–Mechanical Planarization
Source: Nanomaterials (Basel). 2021 Dec 4;11(12):3296. doi: 10.3390/nano11123296 (PMC8706925; doi:10.3390/nano11123296)
Supplement: Supplementary file 1 [file nanomaterials-11-03296-s001.zip]

Archive with 1 entries (1 files):
- nanomaterials-1467815-supplementary.pdf
